# Supplementary material for: Freshwater Management Discourses in the Northern Peruvian Andes: The Watershed-Scale Complexity for Integrating Mining, Rural, and Urban Stakeholders
Source: Int J Environ Res Public Health. 2023 Mar 7;20(6):4682. doi: 10.3390/ijerph20064682 (PMC10048230; doi:10.3390/ijerph20064682)
Supplement: Supplementary file 1 [file ijerph-20-04682-s001.zip]

Archive with 2 entries (2 files):
- S1.xlsx
- S2.pdf
