# Supplementary material for: Freshwater Management Discourses in the Northern Peruvian Andes: The Watershed-Scale Complexity for Integrating Mining, Rural, and Urban Stakeholders
Source: Int J Environ Res Public Health. 2023 Mar 7;20(6):4682. doi: 10.3390/ijerph20064682 (PMC10048230; doi:10.3390/ijerph20064682)
Supplement: Supplementary file 1 [file ijerph-20-04682-s001.zip › S1.xlsx]

## Sheet: Interviews list
ID	LOCATION	DATE	AGE	SEX	TITLE/OCCUPATION
Interview 1	Llushcapampa Alta	2018 - February	39	M	Deputy Mayor / Electrician
Interview 2	Purhuay Bajo	2018 - February	37	M	Deputy Mayor / Farmer
interview 3	Llanomayo	2018 - March	32	F	Homemaker
Interview 4	Llanomayo	2018 - March	50	F	Homemaker
Interview 5	Llushcapampa Alta	2018 - February	36	M	Deputy Mayor / Farmer
Interview 6	Quishuar Corral	2018 - February	55	M	Deputy Mayor / Farmer
Interview 7	Llushcapampa Baja	2018 - February	52	M	Wood entrepreneur/ Farmer
Interview 8	Huambocancha Baja	2018 - February	74	F	Farmer / Homemaker
interview 9	Llushcapampa Baja	2018 - February	45	M	Construction worker / Former Deputy Mayor
Interview 10	Llushcapampa Baja	2018 - March	67	F	Homemaker
Interview 11	Purhuay Bajo	2018 - February	38	M	Heavy Machinery Operator/ Greenhouse for Roses
Interview 12	Tual Alto	2018 - March	76	M	Farmer
Interview 13	Purhuay Bajo	2018 - March	60	M	Unemployed
Interview 14	Llushacapampa Alta	2018 - March	27	F	Greenhouse for Roses
Interview 15	Llanomayo	2018 - March	39	M	Farmer
interview 16	Las Vizcachas	2018 - February	36	M	Deputy Mayor / Driver
Interview 17	Venecia - Moyococha	2018 - March	66	M	Retired Lecturer/ Farmer
Interview 18	Las Mercedes - El Aeropuerto	2018 - March	37	F	Homemaker/ Seller
Interview 19	El Aeropuerto	2018 - March	27	F	Seller
interview 20	Venecia	2018 - March	17	F	Student
Interview 21	El Aliso	2018 - March	51	M	Farmer
Interview 22	SENAMHI	2018 - March	45	M	Agricultural Engineer: Hydrometerology Specialist
Interview 23	JUNTA DE USUARIOS DEL MASHCÒN	2019 - May	36	M	President of the JUM/ Farmer
Interview 24	SEDACAJ	2018 - Jun	45	M	Systems Engineer, CEO
Interview 25	GORE CAJAMARCA	2018 - March	47	M	Civil Engineer, Specialist in Geographic Information Systems
Interview 26	YANACHOCHA	2019 - April	41	M	Sociologist, Specialist in Social Responsibility
Interview 27	MUNICIPALIDAD PROVINCIAL DE CAJAMARCA	2020 - March	31	F	Environmental Engineer, Vice-Manager of Basic Sanitation, Natural Resources and Climate Change
Interview 28	Llushcapampa Baja	2018 - March	83	F	Birth Attendant / Homemaker

## Sheet: Discourse1
Respondent ID	Lifestyle/ Worldview	Interview Excerpt: Problem	Intreview Excerpt: Strategy	Interview Excerpt: Future
24	"The institutions involved in water resources are SEDACAJ, national companies, the national superintendence of sanitation (SUNAS) which is the supervisory body of the service provider company (EPS), the technical agency for administration and sanitation (OTAS), the regional government through RENAMA, the municipality through its environmental management and the ministry of agriculture. There are …	"the issue departs from an educational matter. The truth is that we as inhabitants, including me even though I am a general manager and have doctoral studies, are far still lacking a lot."	“The legislative decree 1280 has been published. It indicates that the city should be integrated with the rural area. This means that water companies should be in charge of the JASS administration”	"We have to work a lot on educational matters. Health, education, investment projects to produce more water, store more water and thus benefit the population." "We plan to build a new plant in the area of El Cerrillo. There we will capture water from the Chonta River"
24	"We have to know how to assess the hydrological cycle of water. When it rains it does not fall into the rivers, it reaches the sea. Evaporation is the hydrological cycle"	"The impact (of climate change) is very high and very noticeable. The impact is strong and marked in the hydrological cycle of water. For example, we have more rainfall from January to March. And we have a cycle marked by the impact of climate change from the month of May. 5 years ago the dry season was until September. But that has now dragged on until November. So the impact of climate change i…	"We have to sow the water, and for this we have to reforest the basins and later in the dry season, from May to November, harvest the water."	"Through the technical body OTAS, which has been recently created, legislative decree 1280 has been published, which indicates that the city must be integrated with the rural part. This means that the EPS must manage the water boards."
24	"It is up to us that global warming does not advance, and we have to contribute as a task for all"		"t's a comprehensive challenge. As suppliers, SEDACAJ, we are very careful not to waste the liquid element, from the moment we treat the water, which goes through different processes, which comes through the conduction lines, reaches the treatment plant, and that once processed it leaves through the adduction lines and goes to the reservoirs that are in the hills, and that from there they go down…	"In the urban area we are starting with the expansion of the El Milagro treatment plant to produce 160 liters more. We're going to produce more water so that it reaches more users. This way there will be more hours of service with adequate pressure"
24		"In the JASS it is not purified, the water is not treated. Otherwise, it is captured in pipes from an eye of water to the pipe of the house. Then it is a piped water without processing"	"That is why Legislative Decree 1280 indicates that EPS such as SEDACAJ have to provide technical support to improve drinking water treatment systems. I think we will see a more comprehensive form later. Quantity and quality"	""By not throwing garbage into the rivers, nor discharging our drains into the rivers, soiling and polluting with other elements. We ourselves are killing our world and home and therefore we have to take care of it. It is up to us that global warming does not advance, and we have to contribute as a task for all."
24		"Many of our customers install their tanks and do not clean them. Water contamination occurs inside the property, because our water that we produce is guaranteed, meets the parameters of maximum permissible limits given by the World Health Organization (WHO) and SUNAS. But the population sometimes pollutes, when their facilities are poorly realized. These are close to water networks and can break…	"I would recommend to the population that those who have elevated tanks do a continuous monthly cleaning" "To the rural area I would recommend that they have to take advantage of legislative decree 12 80, which is good for them to allow companies like SEDACAJ to also manage the JASS to purify water"	"Obviously the competent authorities, the National Water Authority (ANA), the Local Water Authority (ALA), the Environmental Assessment and Control Agency (OEFA), the municipalities, the Regional Government (GORE), the NGOs, all should be involved. But the ones that are most concerned are the ALA and the Ministry of Agriculture. There must be a marked leadership there, which should be the respons…
26	"We have 26 areas within the company and we make each area have a social responsibility plan within the company, as support to the company's comprehensive plan."	"Around the mining operation area there are irrigation canals, which have been growing in number of users. For example, when Yanacocha first arrived, there was a channel that had 100 users. Now it has increased due to the demographic increase and parceling. Before a user had 10 hectares. Then he had 10 children and divided everything. That is why there are more users. That also generates a lot of…	"we seek that it is not only the area of specialists in social issues that make relationships, but also the internal areas. We are talking about process managers, the issue of the river and careo. Even technicians are also involved in the social issue."	"Because the (mining) project is so close to the city there is a kind of commitment, I don't know if responsibility, but the commitment of the company to support. Because the city is practically an hour away from the operation, very close. So, through ALAC Yanacocha has implemented this program first to expand the El Milagro water treatment plant, its water collection capacity"
26	"Our job is to build relationships with communities and try to get along, which doesn't always happen, but at least we try to"	"We have had some observations with the OEFA, but not because of the water issue but because of the waste issue. Contractors who do not meet the standards we ask for, and they find garbage cans, waste and that's why they observe you and put a very high fine. That is why in the issue of mining we must be very careful, especially because of the constant supervision we have by the state institutions…	"I believe that all public and private institutions should be committed to the care of water management and protection. Universities, which are now one national and four individuals, should all be involved"	"Yanacocha is trying to build a plant in the cerrillo part behind the airport. But this would no longer capture the big river, but would capture the Chonta River"
26	"there is a belief that water is born in the upper parts. And I say it's a belief because actually, as it is known, the water cycle is a closed cycle. The rain falls, it runs off, steam is produced, evaporation occurs, it falls into the sea, and again it returns. It's like that."	"There is a particularity of Yanacocha with respect to other mining companies. Yanacocha, without fear of being wrong, apart from La Oroya, must be the only company that has a mine so close to such a large city. The rest of the mines are very far away. For example, the case of Las Bambas, which is the most spoken lately, is very far from the city of Cuzco or Apurimac."	"When we talk about care, we talk about management, which concerns the storage of water. For example, now the rainy season ends and we enter the dry season. All the accumulated water from heavy rains is lost and not stored. It should be stored because Cajamarca is a privileged area compared to other parts of Peru and the world. For example, Arequipa and Cuzco are dry areas where it rains much les…	"These are programs that have to be executed as long as the population continues to grow. We are no longer the population of 1980. The same need exists in rural areas"
26	"The functions we have as a mining company are very different from those of a public company or institution. We have a process whose central objective is the production of gold, and for that a successful amount of water is used, which is not the amount that many people believe. It's a fairly moderate amount. Being in a high area, we receive in the rainy season enough water and this is stored"	"For most of the city the pipes that transport water are very old. The El Milagro plant was built in 1980. The Santa Apolonia plant was built in 1940. When there was only that of Santa Apolonia and there was less population, water was enough for everyone. The city was growing and they saw that it needed another plant and the miracle plant was built in 1980. Since 1980, none of the Cajamarca city …	"There are access water treatment plants, and acid water treatment plants. Acidic waters are those that go to the reverse osmosis treatment process, where the water is cleaned of all those heavy metals and discharged into the environment."	"Definitely the biggest challenge is the population explosion. That as the population grows, awareness programs are generated so that the population takes care of the water. Let it be the main challenge in the urban and rural part as well"
26	"There are institutions such as the OEFA, ANA, ALA, which constantly supervise all the work we do on the issue of water discharges. This allows the company to be working for many years, because the supervision is permanent. Apart from the state organizations there is an institution called the channel monitoring commission, COMOCA."	"We have the San Jose reservoir that many say doesn't work, but it does. That's part of the campaign of many politicians."	"We coordinate with canal users, agricultural producers and grassroots organizations"	"In carnivals for example, the famous balloon war. I am from Cajamarca and I have lived the tradition of carnival a lot. But it seems to me that in the present there are traditions that we must ignore to value water."
26	"Around the company there are approximately 20 irrigation canals. Some came from springs where it is now the operation and no longer exist. But they are still typical of our field"	"In Cajamarca sometimes there is a lack of water and they immediately blame the company without taking into account global warming, or if there is infrastructure for storage. We are demographically more, the curve is upward in Cajamarca. I don't have the data of the communities but obviously it has grown as well. So more water is needed"	"But when the company arrived these puquios disappeared due to a removal of earth from hills. So we make commitments. This water eye, for example, gives 10 liters per second, this other eye 10 liters per second, and this other eye 10 liters per second more. Then it is 30 liters per second of three eyes of water that no longer exist, and that the company undertakes to give them; this amount of wat…	"The case of the supplier, SEDACAJ, must adapt to new technologies for the improvement of its infrastructure. And adapt to the population explosion, to the number of users that is greater"
26	"Many people can refute me, but if Yanacocha had not come, Cajamarca would have less water because Yanacocha stores water and constantly discharges it into the canals. If there were no Yanacocha and the springs continued to exist, in the dry season the flow of the canals would decrease."	"in Cajamarca a culture has been formed of believing that everything bad and guilty is the company, because it is foreign, it is not from here. Mistakes have been made within the company, but one thing is what people perceive or want to perceive of reality and reality in my experience."	"The board of users of the Chonta River and Mashcón River. Those rivers really drain from the upper part and they are the ones we work with, they are our interest group. Channel users were formed as a channel monitoring commission and that is where the presidents of the channels participate and every month they do monitoring, they go monthly to where we discharge and take water samples to see the…	"There is a great lack of political will in Peru. And the political will is to be at the midpoint, where it supports the company and supports the population. And try to be conciliatory and non-conflictive. That is political goodwill, that people are going to take advantage of it and thank it."
26	"In water resource management, Yanacocha has contributed a lot to the communities, obviously that are around the operation. Just look at the Porcón Farm that is in the lower part of the project where you have afforestation, fish farming, tourism and water are not lacking. La Granja Porcón lives from our discharges."	"it is a matter of culture of the neighbors who pollute. The same happens at the top. The water that discharges Yanacocha in the upper part and meets the requirements of environmental standards. But as it goes down it becomes contaminated. Not by mining action, but by the action of the same neighbors who pollute it. There are latrines on the sides. So, all the rivers and tributaries that are impo…	"That water is taken to Lima to an independent laboratory, which we have nothing to do with, to verify the standards and quality parameters suitable for consumption not human but for animals and plants. Because only drinking water is used for human consumption"	"I believe that the human being is an extremely adaptable being. We have been in this world for centuries and we have adapted to everything. That better technologies are generated that will allow us to better use water, reuse it"
26	"In Peru in general, there is a lack of taking advantage of the amount of resource we have, value what we have and make the most of them"	"What do the ladies do in the communities? They go to wash their clothes in the river, there they throw detergent. Obviously that water is not going to be consumed, but it is contaminated."	"Those water springs have the same characteristics as the water we discharge, class 3 water. When you say class 3 water it is a water that is used for animal use and plant use. I can say that class 2 water is drinking water and class 1 water is treated mineral water. Class 3 water is not bad, but complies with what the law says. Well, if the law said that Yanacocha or any other mining company has…	"As a population what we must do is choose well. Choose in an intelligent way the people who will direct the destiny of our city or region. In the sense that Peruvians and Latinos are more emotional, we do not vote intelligently, but we are more emotional"
26	"Climate change generates imbalances that do not allow you to plan on certain projects"	"In the urban area there is a massive migration from the rural area to the city, there always was, but now, it is more. People living in communities most live in Cajamarca, rural-urban migration is the biggest challenge"	"What is being done for a long time inside Yanacocha, the company has generated a culture of care and saving of water. If you go to the camp you will see that no pipe drips. We have a closed circuit, the water is reused. Everything goes to a treatment plant and is again recirculated, reused inside the offices and inside the camp"
26	"They are also called to participate. So, everyone must be involved, including banks, in doing social responsibility and working together."	"Very high, climate change has generated many imbalances, for example, what has happened last year, torrential rains on the coast, floods, while in other dry areas it began to rain"	"At the community level, we have worked with programs on water care and hygiene. It also works with the Association of the Andes of Cajamarca (ALAC) since 2013, which works with SEDAJAC and the municipality. It is a program that has several projects with the aim of providing more water for the city"
26		"I believe that public-private partnerships are important. When I talk about the private sector, I'm not just talking about mining companies, but also about NGOs."	"Yanacocha ensures all year round the same amount of water it has promised to discharge. This is thanks to the fact that we have a lot of storage infrastructure."
26		"What happens to NGOs? NGOs are agencies that do not work with the state, but have foreign funding. But instead of generating something good for communities, they generate conflicts and use these conflicts."	"The ancient canals are muddy, and the earth absorbs the water and is not used. But if it is covered with concrete, water is more available. There have also been a lot of technified irrigation programs in the communities, which many people don't know."
26		"in Cajamarca people have been more concerned with what Yanacocha does than with what the elected authorities do. The population is very distracted"	"Yanacocha is not in charge of making reservoirs, nor is it responsible for making a program so that there is more water in the city. Otherwise they are the authorities and institutions. That is why the government has different instances such as the Ministry of Housing, the Ministry of Agriculture, among others." "The company can be a very important player, it supports and has always done so. The…
26		"On the subject of the Chonta dam, people got up thinking it was a mining tailings pool. But it was not true, it is a reservoir. That is why it has been left to the municipality to do it."	"we have an area within the company that are approximately 70 colleagues, most of them civil engineers. Within their plan they had the initiative to make a campaign to clean up a river. We did the cleaning of the stretch of the river I was talking about, almost from the crossing to Otuzco to Baños del Inca. In the whole Chonta River we lacked hands, we lacked people to take out all the garbage th…
27	"We work with the JASS, which are the Water and Sanitation Boards of Directors. They are provided with training, guidance, technical advice, so that they can make their registration and registration and formalization of the Communal Organization"	"The issue of sanitation. Basic sanitation has not reached everyone. In that sense, if I do not have a sanitation system in my home where the wastewater goes, then where am I going to throw it? I'm going to flow them into the river. So, it's very important to bridge that gap between water and sanitation."	"Technical assistance is given throughout the management period of each board of directors, which are responsible for administering this water system"	"Closing that gap there would no longer be the need to fine the community for dumping wastewater, because they already have where to throw their waste."
27	"I don't have more details about wastewater treatment plant projects, that is in charge of the public cleaning area. Yes there is, it is in the formulation stage."	"The biggest challenge is environmental education. People know that there is environmental education that has to take care of water, electricity, eco-efficiency, but it is not yet applied. So as long as there is no such culture of water care, it is not only the responsibility of the provider company, but the responsibility of the user."	"work is being done on the water resource is in the articulation with the Private University of the North on the issue of the preservation of the Chamis lagoon"	"If we built our home where it should be, we would not invade marginal belts, then we would not have deficiencies with basic services. But as long as there is no land use, ecological and economic zoning hand in hand, there will be no sustainable development."
27	"Climate change is linked to greenhouse gases, to global warming, so if there is a climate change, there is a global warming, therefore, the temperature rises, the glaciers melt, we have 3% of fresh water on the planet, then the little we have left, we are not using it properly, there is no rational use"	"The San Lucas River is more polluting, which could easily be used for supply. At least for irrigation water for example. Among other uses according to the type and quality of water. Wastewater is going into those rivers, rather than being these sources of supply."	"And in Natural Resources, we are working with the GIR technical group of professionals from all over Cajamarca. Work is underway to create an inter-institutional platform to carry out some actions."	"One is the marginal belt, because for a basin to be preserved it does not have to be invaded. It has been seen that many of our basins are already invaded by the population of urban areas. That through the ANA the marginal strips can be respected: a territorial ordering is made"
27		"The problem is the situation we are going through. COVID came, and the former manager sadly died from that illness. And it could no longer be coordinated. And the technician who was in charge, who is responsible for Natural Resources and Climate Change, and another person in charge of the TM who sees the issue of the JASS, have died a month ago. That is why the whole issue is being reorganized. …	"Activities that have to do with water care, as well as strengthening management tools. Also, we visited the area of the Granja Porcón bajo, where we wanted to work on the issue of care for the marginal stripes"	"Las generaciones futuras necesitan enmarcarse en el tema del desarrollo sostenible, equidad en lo económico, ambiental, y la tecnología. Mientras haya desarrollo sostenible va a haber un uso racional de los recursos. Utilizando los recursos del presente pensando en el mañana"
27		"there is no adequate Territorial Planning. In the Regional Government I work a year ago is 2010, 2008 I do not remember well, and yet so far it remained in simple observations. It has not been applied. A place for everything and everything in its place"	"was coordinated with SEDACAJ. Two visits were made where people were taken, specialist biologists. More than 60 species, both native and foreign, were identified. The proposal was made to establish a bird watching zone, and we hope to make a second meeting and a third visit. Since the land belongs to SEDACAJ."
27		"In rural areas, the issue of water management is very deficient. In some areas it is chlorinated and in others it is not. Disinfection is not done, and the maintenance of the system is not adequate. Then it collapses before its useful life period"	"The training talk was made and the community authorities were asked for their authorization document where they allow us to intervene and also count on their voluntary participation. Because there the voluntary participation of those involved is needed to be able to visit the area, to be able to see the issue of riverbank strips, in conjunction with the ANA the resolution of riverbank strip that…
27		"People pay very little for the service. Two suns, one sun, three suns, monthly fee. Then the monthly family fee they contribute is not enough to maintain an optimal water system"	"The GIR is a technical group where all the institutions involved are (ANA, ALA, Municipality, ALAC, PRONAMACHCS, AGRORURAL, SENAMHI). There are more than 20 groups involved. This at the provincial level, being a technical group of Water and Sanitation." "The GIR has its rules. The secretariat is chaired by the ALA, but who organizes the meeting, invitation and organizes the group is the Provinci…

## Sheet: Discourse2
Respondent ID	Lifestyle/ Worldview	Survey Excerpt: Problem	Survey Excerpt: Strategy	Survey Excerpt: Desired Future
1	Rural people. Ddeputy mayor. Kind of people which are used to working in the farm, waking up rather early, prefer rainy over sunny days. They visitthe city only for punctual events, and claiming that life in the countryside is much better, cheaper, healthier, more entertaining too. They use water for irrigation and domestic uses, and claim that shortage comes in dry seasons, whereas rainy season …	"The water flow diminishes by the season and also due to a misuse by the users themselves. For instance, I'm the last one here. And if my neighbor in the lower part is misusing the water, then it doesn't reach me. Since the neighbor is located downstream, there's no concern for the upstream neighbor water needs." "Several times, when going unexpectedly, we have found damages, people irrgating the…	"Of course, we discuss such issues in the assembly. We have parameters and fines. Thus we must protect the water, otherwise everyone would do as they please." ..."It is our internal law. We have surveillance every month. For instance, a number of people go out unexpectedly to verify house by house, and flaws are found. Then, the day of the assembly they report: this person has been misusing water…	"Look, the thing I want to say is that, here, we must remain united, both authorities and inhabitants. Via dialogues for being able to protect our own water resources. Because often the authorities, in times of political campaign, they arrive here and offer us this and that. And in the end, as if the peasants were whatever, the peasants are not considered. I mean, it has passed several times and …
1	Has gone to clean the water caption, and the chlorination	"Water has practically diminished in its totality. The irrigation channel has diminished its flow a lot. If we talk abou the years 1999 or 2005, we used to have such a quantity of water that we had enough to spare. But now not anymore." ... "It's often said that the cause is mining in the headwaters, since our flow comes from the Quillish mountain, which is nearnby the Quinua mountain where explo…	"The majority of water is used for grass cultivation. Also some extra water is needed in dry season for our food crops"..
1	They know river names beyond what's known by citizens (E.g. Llanomayo river, El Tandal water spring). The wate they use for nutrition is separated from the one used in irrigation, meaning it has a different origin (provided by the mine).	"We don't drink the river water these days. For prevention, for our health. In the past we had the habit, we would go anywhere, take our sombreros out to grab some water and drink it. Or we would lay down on the floor to drink the river water. But not anymore, today it's different. It has totally changed."	..."Well, due to the trees. As the ancients say, it brings water, the plants. This knowledge exists from my grandparents era"	"(Mining) can be one of the causes but we don't know. We cannot blame always since it's written in the Bible that one day water will be scarce. That's why these things happen. We say that the word of God will prevail, and that we will all suffer water shortage. Not only our population, but worldwide. It's written in God's words."
1	Enjoys both sunny and rainy days. Thanks god when it's raining. They never have to buy water in addition.	"The authorities, in times of political campaign, they arrive here and offer us this and that. And in the end, as if the peasants were whatever, the peasants are not considered. I mean, it has passed several times and continues! And still the people keep on believing them!"	"We drink the piped water, because it comes from the water spring. It's captured via a box, and from there it comes piped so we have no problems."
1	Don't use the Rio Grande water due to its distance from the household. But it's common that people enjoy the riverbanks for taking a rest."	"There has also been a change. Particularly, sometimes there's irresponsible people that when an animal is dead, such as a small dog, it's thowin into the water and that might cause illnesses and so on." ... ..."We have found people misusing water for irrigating their orchards, or with some garbage." "Sometimes the people themselves throw gargabe by the riverside. In the city it's done! When it's…	We dig a 2-meters hole there. And yes, we have no illnesses from it.
1	The main treatment is boiling the water, not filtering, nor adding bleach. They don't have sewage system, but a septic hole."	"I have perceived a limish color in the Río Grande, withish. But no idea why. And all that is captured for Cajamarca city. This I have observed from a distance, but I haven't come close enough to detect odours." "It's probably lime due to Yanacocha mining operations, since that river is no longer natural, it's basically pumped water in the highlands."		"Ther's a lack of concience in the people. Therefore i say, if we would maintain a dialogue, with capacity building, at least people living by the riverside would learn to protect the environment of that area."
1	Familiar with the term aquifer,
2	Similar as 1, the respondent is also a deputy major of one of the communities	"we used to drink the river water, but nowadays not. We know that Yanacocha uses it firstly, then it receives treatment according to them, and we don't know if that water is suitable for consumption. What we do know is that it is a class-three water, suitable for agriculture and plants. And we fear consuming that water directly."	"We drink from that (source) water because it is the only one left. Nowadays we drink springwater which we think has not yet been contaminated"	"When they (authorities) want to allow investments, either a mining or any other type of projects in the highlands, it must consider the preservation of the few water springs remaining. Because without water the communities will be unable to live. The countryside lives by our agriculture, cattle raising, and lacking water would be a terrible extreme."
2		"One of the causes is Climate Change. In the upper parts is due to the mining works, where those tributaries used to feed our canals."	"We use hipochlorinator"	"Protect the environment. Do not contaminate the source from he water springs or channels. Thus, we can have a healthier and cleaner water. It is up to the autorithies and each one of us"
2		"There is a supply shortage in the higher parts, and the decrease is perceived in the lower parts"	" It is scientifically proved, and by my own experience, that plants in the highlands are important for holding the rainwater, for later feeding the rivers and any type of downstream course"	" I would recommend to whom it may concern that chlorination modules be installed, to produce net potable water"…"We would lack training for giving appropriate maintenance and installing moder equipments in each system"
2		"In the Río Grande's color. Before our water was pure, of translucent color. But nowadays in reality the water comes turbid, which is noticeable when collecting water in a contanier and observing the settling down of sediments at the bottom. And a bad smell, due to the water treatment by Yanacocha, and it's not natural water anymore running through our rivers."		"The government must protect our headwaters, having in mind that we also need their support and respect. Without water, no matter whether you are rich or poor you need water, and we would not survive without water."
3		"Due to mining pollution, animals have died, like cows, and before there was more trouts in the river. There is sometimes a yellowish color in the river water. The mine is the cause."..	"that the authorities do not allow mining. And to my neighbors, to not misuse water and protect it"	"The summer is dry, and water starts to lack. Cattle raising uses the most water, because we have to irrigate the grass for feeding these animals. Before there was a larger quantity of water, nowadays there is less."
3	"I prefer a rainy day, because when it rains there is everything, but whithout rain there is nothing."	."The summer is dry, and water starts to lack. Cattle raising uses the most water, because we have to irrigate the grass for feeding these animals. Before there was a larger quantity of water, nowadays there is less."
4	"Mount Quillish is a hill from where the waters are born, aquifers of pure water, which air towards our canal. Most of us here consume that water." The Rio Grande was a very nice water, we when we were little we grew up in that river, we bathed, we washed our clothes and from that river we drank water. The river was a waters that scared us because there was a lot of water coming, there was a brid…	"not here in the canal, but down in the river, yes, a smell of mud and oxidation. It should be due to mining, but also people pollute the river. Sometimes we find dead dogs, chicken, plastics,... in the river."	"What to tell Peruvian authorities, if themselves sold our waters. Here we take care of our water. Authorities should make reservoirs for improving the quality of water, and not destroying the Quillish mountain, because it is our only source of water now. To my neighbors, i would recommend them not letting the tap open."	"There won't be water, that's why we should not let the tap open" ..
4	"Here in the countryside I am attracted to the trees, the vegetation, we see beautiful things like my garden. On the other hand, in the city we only raise noma children and there is nothing good about it."		"The Quilish mountain is where the headwaters are born, aquifers of pure water. Most of us use that water."	"The authorities must make reservoirs to improve the quality of water and not destroy the Quilish hill because it is the only one that gives us water now. To my neighbors I would recommend that they do not leave the pipe open"
5	Driver and community patrol member	" We also feel uncomfortable in the city due to the burglars. People in the countryside are humble and we dislike robberies." … "I remember that up in the headwaters, where the watersprings are, it was very different. Now we are close to Yanacocha and the flow of the Río Grande has diminished, as well as from our canals". "Compared to when I was 8 or 10 years old, we used to have water in excess …	"Here is safer than in the city because we have the community patrol. Although an urban patrol is also starting. Here ours is independent. We administrate our own homesteads to establish and protect, make our community rights prevail."	"For me, for my community the most important water is from the Quilish. We use water from there, and the water channel supplies to four homesteads."
5	"There are several necessities that we have to present to the city, like potable water, roads, among other activities."	"I remember that up in the headwaters, where the watersprings are, it was very different. Now we are close to Yanacocha and the flow of the Río Grande has diminished, as well as from our canals". "Compared to when I was 8 or 10 years old, we used to have water in excess for irrigation. Now we lack water, but we have improved it in some areas with technified irrigation. The cause is nature itself,…	"There is less water since two years due to filtrations. It is 18 kilometers from the Quilish until here, so as it flows down it is infiltrated and the water does not reach the last ones. The situation becomes difficult as we depend from that and rainwater. But why make God angry, it is rarely that we have no rain. This last year has been a little bit better." ... "Here is safer than in the city …	"I would ask our authorities to care for our health and the children of future generations. They should do the analyses, flow measurements, in our water systems to have warranty in our waters. Yanacocha does it with COMOCA, but it is only known by them. If they would tell me i would do it with my community. The regional and municipal authorities should monitor the water, because perhaps we ignore…
5	" We are proud Cajamarquinos, but there are nuisances like our roads in bad shape. It is as if there were no authorities in Cajamarca. But what can we do, as people say, we are Cajamarquinos, what could be done no?"	" I trust the water that I drink because it has some bleach. Our water is property of the homesteads, and not from the river from the sources of Yanacocha. As former mine worker i have also seen all the runoff of material in the rainy season, and that sediment enters the rivers and make it unsafe for drinking. as i told you,	"We don't use the river water. We participate in capacity building and we are told that the river water is not for domestic use, but only for animals. According to the laboratory results that water is class three, and thus not allowed for consumption. Yanacocha also helps us with our potable water." " I trust the water that I drink because it has some bleach. Our water is property of the homestea…	“The cause is nature itself, climate change. We also have a powerful company in our headwaters, where they are also exploring the side part. Perhaps, it is possible that those impacts are have reduced the flow from 57 to 41 liters per second. Only God knows, i'm evangelic and in the writings it is said that the day where we will fight for water will come, and we see that happening already."
5			"As I told you, our water is from here where our watersprings exists, and our warranty is that these watersprings are not in a mining area." (interview 5)
5
6	Claims to have strong religious faith		"The authorities should seek justice, because i see that when there is money they say everything is alright. For instance, if a cow becomes sick of drinking the mine water, they send a veterinary. The veterinary makes sure to propose an economic compensation, and agree with us that the cow died due to other reason different than mining." ... "There has been problems with cows drinking freshwater,…	"When I was a kid there was no need for potable water. We used to drink the water from any canal or river. But the water was good! it did not harm us, it was nice. But in present times not anymore! Now the water has to be bleached for treatment.
6		"It rains less nowadays. When I was younger it rained continuously. But now it rains only for one or two hours. I'm evangelic, and according to the bible it's said that water will be scarce in the end of the world. Even food will lack. No matter where people come from, all the world will finish and what will we do? We will starve, and that is already happening if you take a look." ... "The channe…	"There has been problems with cows drinking freshwater, falling sick and dying. Not anymore, but this happened around 2013, 2014. Some farmers reported 3 or 4 dead cows. We don't have this problem since we complained tothe mine and asked: why is our cattle dying? I believe they improved their water treatment since then"... "They should not impact our headwaters. Or, at least, the mine should avoi…	"Up there (poiting to the highlands), those rivers are maintaining Cajamarca. All that mountain maintains Cajamarca. Thus, when we the communities make protests for water, we receive little support to our claims. But suppose that one day the water is lost, if the mine is all over there, look at the exploitation. Those quinuales (native trees) up there, they have been exploited already! And the mi…
6		"The channeled water sometimes has yellowish and foamy aspect. But the water from our caption system is very clean, except for the presence of chlorine." … "The peasants sustain the population. It is good that the population owns money, but without our farming products what would they eat? Likewise with the water. Therefore, when the municipality or an institution comes to us, I complain about ha…		"The peasants sustain the population. It is good that the population owns money, but without our farming products what would they eat? Likewise with the water. Therefore, when the municipality or an institution comes to us, I complain about having a fair treatment. In Cajamarca city, if you are waiting in line for a service where your friend works, this friend will let you pass faster. But to us …
6		Because the earthquake movement nearby a waterspring will deviate the water flow to other locations."		"They should not impact our headwaters. Or, at least, the mine should avoid making explosions near the watersprings.
8		"I have used the river water before. But not nowadays, because we have tubed water desinfected with bleach. From the rivers not anymore because the water is dirty, with garbage. Before the water was clean, but now pure plastic. Before there were no plastics!."	"That there should be technified irrgation for the crops"	"I remember when I was little it used to rain day and night, water falling into the rivers. We had to escape uphill because of the water accumulating down in Cajamarca. Those loaded rivers were the Ronquillo and San Lucas, which flow through the middle of Cajamarca, these were big. Now it rains less. Or if it rains strongly, the people block the water."
8		"Sometimes dead dogs are thrown into the river, and the water becomes dirty. It is brown, polluted, due to open littering. Also, when there is heavy rain, the dirty water comes down the mountains."	Regarding why there's less water nowadays: "Because times have changed. Time lasts very little. Now it is dawn and quickly it becomes late. That is why they teach us in the word of God, that the days become shorter."	"There will be less water. Little by litle the water springs will dry out and there will be no water for crops. We must protect and avoid misusing water."
9	"I prefer whatever is of nature, what God disposes, because with the sun you will see joy little they are almost sad in the field, and with the rain you also have to eat, there are pastures, you have to eat, there is water, but when there is no water we are sad."	"There is less water due to less rains and the destruction of water springs by Yanacocha. 8 to 10 years ago there were watersprings around San José, but there is nothing now, everything is dead"	" Cajamarca's authorities should have better care of water. The politician x as a president visited us to tell that we do not want polluted water. But what is done for the rivers? Nothing! And not only around my canal, but also up there are sewages that cross the river. And what is done? Nothing is done. There is plenty of litter next to the river."	"What we gotta do is take care of the water.For our children and grandchildren to have one more drop of water. But if we stop polluting, and have a responsible mining, we will have a better future.
9	"the animals do not consume much water they are given little, here we have each neighbor with five or four cows, but no more."	"I have lived in Río Grande, basically the river maintained me and my brothers. Before in this river, that now looks more like a brook, there used to be trouts for feeding my family. But nowadays there are no trouts due to the mining."	"Authorities like the Regional Government should realize that these rivers have to be cleaned to enable the caring of them. What are we doing confronting Yanacocha about contamination matters, but ourselves we do nothing to remediate or avoid contamination. We must be conscious that downstream people use that water. There must be a control for its maintenance."
9	"my nephew who is 30 years old already, who when he was 18 years old out there, bathed here in the canal of my house and began to swell, grains like beans came out and we had to go to the post and from there they have never gotten sick again that I understand."	"In the months of July, August and September is where everybody struggles for a drop of water for irrigation. The water scarcity is due to having less rains, as well as due to Yanacocha which killed the watersprings in the highlands. Because I remember that this river came full. It was a lot. We had to grab ourselves between three or four people to be able to cross the river. Nowadays, a small ki…	"To the authorities in Lima, I would like to tell them that Peru is not only Lima. They forget the remote communities. Peru is everything and it must be reached everywhere. In remote towns the people die of hunger and lack of public services. I have always trusted in my homestead, in my country. Because one day it has to change. If we become more conscious we will progress."
9		"Some neighbors would complain about the presence of chlorine in the water, that it affects the taste of the water. But me as the president I had to insist in the chlorination".	" we boil it to have some protection from some diseases."
10		"The river water comes green, yellow, or dark sometimes. Unthinkable to drink it, but you in Cajamarca drink it, right?"..."Our potable water is clean. But since the irrigation canal water comes from Río Grande, it sometimes has a bad, dead-like, smell. And I believe my calves died after drinking that water from the canal, and that water comes from the river."	"Here we have septic tanks. Each family knows what to do with their wastes. Some garbage is buried." .."Of course! plants are important for protecting water. In particular trees, storing water by the roots. One such tree is the Aliso."	"In the future we will lack water. If the mine leaves, even worse. Because we will dry out since that water is pumped into the river. Therefoore mining should be gone and avoid drying out the remaining, few, watersprings."
10		"Our potable water is clean. But since the irrigation canal water comes from Río Grande, it sometimes has a bad, dead-like, smell. And I believe my calves died after drinking that water from the canal, and that water comes from the river."	"Of course! plants are important for protecting water. In particular trees, storing water by the roots. One such tree is the Aliso."	"There won't be water. Thus it shall not be misused. Be prepared with dams and reservors, mostly for the city. And above all we should avoid open littering."
11	"thank God for the life he gives us first, wanting to work as always in the countryside and in the city to survive you have to work. We raise some animals here and I also have a rose greenhouse, and on the farm sometimes."	"I work for Yanacocha, but as we speak the truth, yes, before there was more water. But we also have to take into account that before there was less population. We often criticize without information. There are surveys showing that before we were 120 000 and that now we are well over 250 000 people that need water. And that's why there is a lack of water. I consider that SEDACAJ has to take preca…	"I would recommend the authorities to not stay in promises, but to acomplish what they offered once in charge. And to my neighbors to use water adequately." …	"There won't be water. Thus it shall not be misused. Be prepared with dams and reservors, mostly for the city. And above all we should avoid open littering."
11	"in the city I do not like it very much because it is a total disorder, to begin with the garbage, the people of bad living, and there is not much water there is also for hours mostly at night."	"the drought comes more continuously and it is hotter than before and we ourselves are doing that by throwing away the garbage or burning anywhere"	(I'd recommend SEDACAJ)"to make a larger dam that gathers water for drought time"
11	"look, before the mine came the water came from the Quinua (mountain), that is nowadays the open-pit of Yanacocha. So it was the Encajon (tributary) and the Quilish, whose waters provided Cajamarca. There is the Huaylulo river as well, and in the lower part it meets the Porcon river that makes the Mashcón. "	"in Cajamarca the wells that come from the toilets have surely already collapsed."	we have our latrines here
11		"before yes (we drank) from anywhere we took, not only from the river, but since 15 years ago not anymore." "Because we have increased the population more and we throw the garbage wherever you want and that goes to the rivers and it is already contaminated"
12		"Yes, sometimes when they do several mining operations, they neglect it and the water comes with sediments. When there is heavy rain, it goes everywhere and enters our canals. The color can be yellowish, due to the mining indeed. Sometimes also fat is visible, some people throw oils, petroleum. The water comes turbid and that turbidty stays in the fields after irrigating them."	"What shall I say to the autorithies, if it is their job to do it. They should protect the water, provide maintenance. Potable water should be preserved and used solely for consumption." ..."We should pray to God, because God created waters and seas, the earth and the mountains."	"Before it used to rain a lot, hail, snow, huge rains. Now it only rains at times. The Porcón river was big, it could drag animals and things. These changes are because the holy writings are being accomplished. Not in totality, but little by little. There will be earthquakes, hunger, pests, wars, deaths." ... "We cannot tell if there will be or not water. Only God knows." When insisted: But what …
12			Regarding the future, "We should pray to God, because God created waters and seas, the earth and the mountains."	"We cannot tell if there will be or not water. Only God knows." When insisted: But what else could we do ourselves as people? The interview 12 insisted: "we can only pray to God, because God created the waters, the seas, the earth and the mountains."
13	" I prefer a day with rain, to not lack water. We cal also work fresher. "	"There have been animals becoming sick from the river water. Not here but hear Quishuar. It has been several years since the animals died from drinking river water. But it has happened many times, and the inmediate reaction of the mine was to give 3000 or 4000 dollars for a cow. We find out via the radio."	"The Aliso brings a lot of water. In the mountaintop, there are aquifers which is where water is stored and released little by little. But there is none anymore, except for the Quilish" ..."Authorities should take care of water, monitoring, always being in contact with it. There should be surveillance, and protection of the water springs."
13			"Authorities should take care of water, monitoring, always being in contact with it. There should be surveillance, and protection of the water springs."	"We must protect water because otherwise there will be wars and we won't have water. Today water has become a private good, and with the time it will be worse. There won't be rivers nor brooks. The Río Grande has diminshed and with the pass of time it will be worst."
14	"Fulfill the tasks that one has daily for example here in the flowers every day work doing something."	"Living here in the countryside is beautiful because it's free. In the city it's about economy from the early morning. But here no, because we do not see nor want that."	"Dams should be built for storing water when it rains. Also, making canals and irrigation systems that reduce the water losses."	"The reforestation of the mountains should take place for having more rain. And to my neighbors I would recommend to not cut down trees too much."
14	"Living here in the countryside is nice because it is free, contrary to the city since dawn is about economy. Instead, here not because we do not see anything and we do not want anything too"	"What we saw when we were kids was a lot of water coming, because it rained more. And now the flow has diminished and we are not conscious about it. People have stolen water from the canal and caused pipes breaks. This water is stolen for their irrigation and animals, due to the scarcity of the summer season."	"every three months there is a chlorination."
14	"the change of the same nature and another by the exploitation of mining"	"in summer it is scarce and they steal it to irrigate their pasture and their cattle" " Most people sow ryegrass. The majority has been dedicated to cattle. Agriculture less. Cattle 80"% and Agriculture 20 %."	" of course, it is essential because the plants keep the moisture"
15	Is not an irrigation channel user, and prefers a sunny day.	"In the past there was more water quantity. I have heard that mining uses the most water, but I am not sure if it is true or false. We have domestic uses of water, but the largest volume is needed for the gravitaty irrigation of the ryegrass. There is also misuse when leaving the tap open." ..."Uphill in the reservoir the land owner has a tap and uses it for irrigation, not always but sometimes. …	" The protection fo water is a mater of common wellbeing and emphaty for others. Authorities should give priority to water since its becoming scarce. The future will depend on God. It is said that wars will be due to water, because we won't have water." ..."I know the wastewater in Cajamarca goes to oxidation wells. But ours drains into the soil."
15		"Uphill in the reservoir the land owner has a tap and uses it for irrigation, not always but sometimes. So we know when we lack water down here, it's because they have emptied the reservoir."	"I know the wastewater in Cajamarca goes to oxidation wells. But ours drains into the soil."
16	Deputy Mayor, highly active privately as well as in community duties.	"when I go to the gatherings of deputy mayors in Cajamarca, some people claim that the mine is taking water away from us. But, is it true? What I saw when i was working inside the mine is how carefully the garbage is sorted and managed. It is the open-littering by the people in Cajamarca city what is degrading the river.."	"I always tell people in our homestead about garbage sorting in the household, and we practice it ourselves at home. But this is not the practice in Cajamarca city"	"in the future it will make it a little more complicated as we are more population is going to have a little more water shortages for the same amount of the population that we are and for this we think that if there is that support, we would have a prevention."
16	Has experience collaborating with the mining workers, and has no pesimistic view of mining, but rather positive.	" In the Río Grande, the flow has diminished due to the mining company working in the headwaters. Over here, the Quillish tributary has diminished its flow due to natural reasons, since there are no mining operations on that mountain."	"I drink my tap water because it is natural. The water is bleached, and the reservoir is desinfected every three months. We program different working groups for that"	"We need days with rain. Because without rain there is no grass for the cattle.
16		"Water is needed for grass irrigation mostly. It becomes scarce around August, September, due to the weather itself. And also due to mining operations in the headwaters. We carry out revisions for not misusing the water." "Also, there is less water due to population growth. We are more, and more water service is needed for other houses and this diminishes it."	"Of course, we the homested authorities we need the support from the authorities of Cajamarca. We lack the resources for improving the water that is needed here. This due to the quantity of people we are. We need instruments to withdraw water from the underground.	"The future will be more complicated because there will be more people and water will be more scarce. For this matter, we consider that if there was the support, we would be prepared. In every assembly I tell my neighbors to take care of the water. For example, I have worked in the mine and there is a lot of control about garbage and fines. If you would visit the mine, it's totally different. The…
16		"What do we do in Cajamarca?...drink a soda, and throw it into the river. That is why the photos of the river full of garbage come out. And then they say that the mine is polluting, but it still gives a care. The population pollutes as well."	" That is why it is everyone's responsibility, incluing the authorities for the protection of the environment. People who work, we learn by listening from the speeches, and apply it in our households."
17	Lives in the most downstream parts of the river. Yet supplied by mountain water rather than SEDACAJ system.	"I feel pity for Cajmarca city, because the autorithies do nothing to change the infrastructure of the city, too much poverty, no employement. The authorities fail to support the farmer, even though farming is the basis for the nourrishing of humanity." ..."I have tap water but I am not sure if it is potable, because it comes from the up in the mountain. They say that water is treated, but no ana…	"I love nature. You have seen in the front fencing, all that i have planted myself. I like changing this environment. Before this was an open littering place for the people, it was terrible. Now, they noticed that i put some poles, wires, and planted trees of eucalyptus, cypress, to obtain another form of living."	"We used to raise cattle with my father and have irrigation canals passing by. But one day the gringo Andaber sold everything, and where there were the water canals people started to build. And good bye agriculture. Cajamarca, instead of sowing plants we are sowing cement."
17		"I have tap water but I am not sure if it is potable, because it comes from the up in the mountain. They say that water is treated, but no analysis has been donde. I do not drink that tubed water, I bring my own water from Cajamarca city. I don't drink that water because in the countryside there is a lot of Fasciola Hepatica, water with parasites, bacteria, virus. And here in Cajamarca several pe…	"To secure the water we drink, in my house we have a little machine to treat the water, even if it comes chlorinated. I do not drink raw water because it gives me pneumonia. I use boiled water."	" The water quantity and quality future will be a mortal war. That will be the end of humanity, because there is no solution. Unless it iis purified from saltwater, which is a very expensive technology. Because there will be no freshwater within 20 or 30 years. We must invent some machine to transform the salt water, there is no other option. Another way is to create water reservoirs, it is impor…
17		"Scientifically, as I have heard, water is becoming scarce worldwide due to global warming, deglaciation, which float and dissappear. Here the people say it is Yanacocha. In part, they are to blame. They make 200, 300 meters deep holes and obstruct the normal networks of freshwater aquifers. Thus, Yanacocha has damanged those networks. As it is said, if there will be a war it will be for water ra…	"To the authorities I would recommend to be more exigent, that the mining centers comply with the regulations. I have worked in the Hualgayoc mine, and I have seen when mining tailings are exposed to the rain, this drains all the tailings to the brooks and these go to the rivers. The tax revenues must be more compliant, since they exploit it all, leave something for the city and not put everythin…
18		"People throw too much garbage into the river. We have to be surveillant, we chase the people away, for instance sometimes when they come in vehicles to dispose their garbage, or dead dogs." ..."There is less water in August. One of the causes is pipe damages. But also too many users, more people needing water."	"The authorities should improve the sewages. The garbage should be located in a place far from the river. They should maintain the river clean, otherwise the water becomes useless."	"In the future there won't be water, because we do not protect it, nor the environment. Future generations must protect the water."
18		"There is less water in August. One of the causes is pipe damages. But also too many users, more people needing water."
19		"That river water is dirty, full of dead animals. One does not want to go there. My husband who is from here told me he used to drink, shower with the river water. But now we are not eager to approach the river."	"Here we have enough water, thanks God. But maybe if the population grows we will lack water. The owner of the water has made an enterprise and the water is sold in tube netwrks. And it works with receipts. We pay 6 soles monthly."
19		River water unusable: "It is full of diapers, dead heins, sewage from toilets. And that water some people use it to irrigate pastures for their cattle and this makes us not want to buy this milk. That's why we prefer canned milk."	"We gotta plant more trees to have more oxygen. If we cut one tree we should plant two."	"Unless we become more conscious about in taking care and not polluting, we may become worse than we are now. Authorities should do their roles and put sanction to prevent open littering."
19			"the water we consume comes from wells like underground terraces "	There should be a warning and eventually a fine to prevent throwing garbage into the river, or on the streets. There should be more awaraness in the population, for instance with a sign of prohibiting garbage disposal. To my neighbors, let's unite together for the cleaning of the environment.
20		"Before it was fun to go into the river, the contamination was not that much. But now there is plenty of garbage. When I was a child I played in the river."	"In August there is less water. But when we lack water we wash clothes in this outflow from the river. Only for drinking we take water from the tap.
20		" We lack water everyday, so we went up to ask. We only have water until noon. The reason of the scarcity is the population growth, water needs to be deviated for other people."	"No throwing garbage, nor animals into the river. These should be buried. The sewages should be connected to a single point, and not relasing them into the river."
20			"The authorities should supervise the population. For example, here we are organized for not throwing garbage into the river, we do cleaning, and we do surveillance to prevent people from throwing garbage."
21		"When the Encajon tributary existed, there was a lot of water from it. The animals will drink it, and we also used to drink that water and take baths. Now not anymore because the water has too much lime. Before we could use the water directly without boiling." ... "The cuncul, which is an animal like the frog, but with its little big head and its tail. Before there were many, now not, you see the…	"When we take the water from SEDACAJ in the city, it has a yellowish color so we do not drink it. When we go to the city we prefer to carry our own water for drinking. We know it comes from watersprings that are not contaminated and are natural. Conversely, in Cajamarca that water has cyanide. That is why there are several caases of stomach cancer." ..."If we use tap water for the cows, we get a …
21		"The cuncul, which is an animal like the frog, but with its little big head and its tail. Before there were many, now not, you see them minimally nearby the water springs. Also foxes used to come by near the sheep cattle, but not anymore."	"If we use tap water for the cows, we get a fine. Likewise, the canal water is prohibited for people, but animals can drink it."	"The authorities claim development, but we are dying slowly.I put an example, is like we have our natural teeth, and if we change it for fake teeth we will not be able to eat equally. Nature is the same. It cannot be replaced by artificial because it will never have the same natural value." ..."There will not be water, and mining activities will expand and kill all the watersprings that remain. T…
21		"We used to have more water, and before we would grow everything. Like oca, potato, weath and barley. There was some cattle, but a few only, the water from the brooks was natural. Nowadays since ther is technified irrigation the people dedicate mostly to cattle raising. We have to go buy potatos elsewhere, instead of cultivating them. Because the practice is lost."	"Put more natural plants and protect them."	"There will not be water, and mining activities will expand and kill all the watersprings that remain. The ones who will suffer the most will be the children of the future. Imagine that here we drink artificial water, and if this continuous we will end up dying."
21		"Since Yanacocha started, it made a change and everybody started planting ryegrass for cattle. Also this grass requires more water than other type of agriculture. So the ryegrass is mainly for selling fresh milk."
28	Oldest female interviewee, has substantial knowledge of the history of the place.	"The prohibited to us. They say the river is too dirty. One gentleman, they say, got bumps. Likewise near Huambocancha in the so called Porcon River. That is why they have told us to not bath there."	"It is mostly needed for cooking."
28	“due to the duration of our service, we were given this house where I live now”	"It is because they steal water upstream"		"If it continues raining there will be water. If not, there will be no water."
28	"Before we used to âss by the rivers Llanomayo, Arparrio. Resting after doing our chores, to play in the river, to play in the valleys. But nowadays no."	"Right here as well, in the canal coming from River Grande. When one washes the face in the canal water, it gets "pispa" all the face, you get hives."

## Sheet: Discourse 3
Respondent ID	Lifestyle / worldview	Survey Excerpt: Problem	Survey Excerpt: Strategy	Survey Excerpt: Future
7	"I am surprised by the department of Huaraz, Ancash, Huaraz say that the improved apple comes, maybe Cajamarca has, it comes from other places, from Ancash from there it comes and from other places, from Huancayo the capulí. Cajamarca being a better place and there is nothing, that's why I say that we lack it."	"In summer time there is water scarcity. It has diminished a lot, particularly in the Antumayo canal. From its 78 km of length, at the start there is 48 liters and when it reaches the last user it is only 3 liters. Water infiltrates into the soil, and sometimes there are planted trees which enworsen the water loss. This happens since three years, and it is becoming worse."	"In Peru we need somebody exigent, there should be a bit more control"	"I would ask to the city and Peruvian authorities that there should be a dialogue between countryside and city, authorities and population. Especially, making it comprehensible from authorities to the peasant and the investments they make. For example, one investment with a study that brings benefit to a peasant."
7	"working in wood, I have my chainsaw since I was young about 30 years ago I have been working on it."	"This landslide that affected me is due to the construction of a reservoir. And according to studies that soil is clay soil, thus unsuitable for hosting reservoirs. That reservoir was built without studies and now we have been damaged. How much investment is being done! from the ministry of housing, in machinery, fuel. A lot of investment for this development. Why?, because a study has never been…	"I have told the Yanacocha engineers, that instead of giving money or supporting people, they should open the peasants' eyes of the youth. Young leaders with interests. Gather around 100 of them and select some 10 or 20 of the best. You invest in them, and you send these youngsters to countries leading the practice of agriculture, such as Israel or the Netherlands. Then let them come back here an…	"There should be people going many different places, and then returning to change our minds. And you know that Peruvians we like to copy, and this way we would advance and improve. Peru is marvelous, with three regions, including the coast, mountains and jungle, which other countries lack."
7	"Of course agriculture when it comes to planting and when there is no work in agriculture I dedicate myself to wood."	"For agriculture, the government provides potato seeds. Professionals make the function only to inform the number of people, hectares, seeds, potatoes. But they don't come to revise. There should be a follow-up. That's why the peasant in Peru cannot strive. We are poor because peasants are lacking training or capacity building. In Peru we need somebody exigent, there should be a bit more control.…	"Why not for instance make greenhouses for roses. Here people is about the job. Me, I'm a sawmiller and I tell Yanacocha: give me the opportunity to make wood poles for you. But no. They give the job to people they trust, the big sawmills. But if they would give opportunities to us, employment could be generated. Also, people in this area produce milk. And you analyze, is there a cheese factory a…	"Sometimes I tell to myself, how to call the attention of SEDACAJ, wake them up and make them come to do capacitations about environmental stewardship. As I repeat, there should be a dialogue between the countryside and the city. Capacity building in both sides, with dialogue, harmony and love. "
7	"taking care of my animals is what I do almost every day"	"Telling you about Yanacocha, for instance, who brought to the peasants: take this cow, this sheep, guinea pigs. But never gave training. Now go take a look if there are farms. In the Aliso Colorado Yanacocha gave guinea pigs to around 400 people. What are they now? around 10 or 20 people who maybe have a lot of guinea pigs. They give cows for letting it die later. That is badly taught, and the p…	"When we visited Piura with the Irrigation Board and the engineers, we saw plenty of reservoirs for the fruit trees. In the training it was mentioned there was plenty of water in the reservoirs. But they did not only stored water, but they also worked together with the peasants of the high lands. They gave them plants, tools, and surveillance for maintaining the water. Thus my analysis is why SED…
7	"the man was very angry he did not want to see his son, his mule loved him more than his wife and son, he arrived in Cajamarca and told his son you know that son I do not want to see you you leave, and he answered it and dad I am leaving and where you are going to go, to The United States dad, to it's okay to take your ticket and go and leave. After four to five years he returned to Cajamarca but…	"I sometimes wonder, in Peru there is so much money from mining, fishing and land resources. But when I go to Cajamarca,such tremendous lines to make payments. Or take a look how badly we do in poverty, malnutrition"
22	"We are a state institution that is attached to the ministry of the environment. The main function of SENAMHI is to monitor the climate of the different areas of our Cajamarca region. Monitoring means observing, measuring and recording the various variables that characterize the climate of an area, such as temperature, precipitation, relative humidity, solar radiation among others."	"Growth has been very fast and very messy"	"Through climate monitoring we generate the information and share it with other institutions, national, regional, provincial, civil defense agencies, national water authority. In short, so that they can use the information we provide them, and can make much more accurate actions and decisions. Above all, for risk management issues in water management"	"Considering further that many of the precipitation patterns around the world, including Cajamarca, are varying. Very heavy rains are occurring in times where they did not occur. In rainy seasons there are droughts. This has a direct influence on the amount of water that flows through rivers and streams, which are directly influenced by rainfall."
22		"Accentuation of climatic variability, which are very rainy periods that are greater than normal and very dry ones well below normal. That variability is becoming more intense and frequent every day. Rain and drought cycles are becoming more frequent and recurrent"	"we work at the watershed level as well. These issues of monitoring, climate analysis, at the level of districts and basins we have also taken into account. We have Chicama, Jequetepeque implying the upper, middle and lower part. The watersheds involve several districts and several rivers as well."	"It is something that we will have to live with since in the future it will be much more recurrent and much more intense. That is why we have to think of ways to adapt it in the case of coping"
22	"the availability or supply of water provided by nature remains the same."	"an urban development plan has not been fulfilled, and that has generated a strong pressure on the territory and mainly on water resources mainly. Considering that we are no longer the population we were 20 years ago, now Cajamarca as a city probably exceeds 200 thousand inhabitants. However, the availability or supply of water provided by nature remains the same."	"adapting does not mean changing only much of our habits, but looking for alternatives that allow us to live with this phenomenon that is coming."	"If there will be problems of this nature, the strength of the city will have been greater affected by food shortages and will be more affected."
22		"In the case of occurrences of droughts, influences of frost, these occur mostly in the region of Cajamarca. It can also be the opposite, of very intense rains in certain periods"	"For instance, in dry periods, considering that we have 5 to 6 months of rain. we must see ways to try to collect that amount of water, retain that amount of water, harvest water, reservoirs, to be able to use them in dry periods."	"Call for reflection we are a region that due to our climatic conditions we are very varied, icy droughts, rainy, we must prevent ourselves to be able to live with it."
22		"rainfall exceeding the intensity of 20 liters per square meter per day. They are becoming more frequent, that means that in rainy months we do not have an adequate distribution of rainfall."	"What must be done is to try to cope with these dry periods is to carry out the harvest of water, construction of reservoirs, reforestation, wood management, look for ways to adapt to these systems that are presented."	"Climate change is accentuating climate variability and that phenomenon is already unstoppable and we are no longer going to stop that, so the only thing we have left is to adapt. And adapting does not mean changing many of our habits, but looking for alternatives that allow us to live with this phenomenon that is coming. In the case of occurrences of droughts, influences of frost, these occur mo…
23		"Young people do not have the vocation to be farmers, they do not take advantage of water well. The rural area is running out of people, they go to the city with a hope of finding work"	"In Peru we are very imitators, we copy from other countries, and perhaps our water does not need that measure, but another treatment"	" It must be an initiative of the Regional Government. Train and leave the projects finished."
23		"Another problem is that there is a lot of chlorine or lime in the water, which does harm to health. There are cases of cancer."	"we always have a dialogue table with Yanacocha. They say we have to wait for summer time for them to give the water."	"Now we are left to enforce the ordinances to Yanacocha and that it complies with the standards of quality and quantity of water. Sow native plants so that there is water."
23		The flow of water is given for hours, and the one who has money has water in his tanks, but the one who has no money suffers because there is no water. People go to wash in the San Lucas River, even if it is polluted"		"If we would had our watershed headwaters, we would have to protect them, plant native plants so that there is water. It is valued when it no longer exists."
23		"Now it is said that the dam was not made to store water, but for sedimentator, and as a sedimentator it happens to have a lifetime, and then we do not know what will happen."	"They were told that those results were validated in a laboratory in Lima, and then explain it to the people but in terms that people did not understand. The meeting included COMOCA led by Yanacocha and several organizations such as ANA, meeting among others and representatives of the communities and obviously those who do not understand are those of the community and so they leave it."	"Raise awareness among the population. Some do not know where the water we drink in the city comes from. As I would like from the heart that all these people of Cajamarca understand that we consume water from the Rio Grande"
23		"I remember that 20 years ago the water was clean and natural. The upper parts are important for there to be water in the rivers. In the Rio Grande the headwaters of the basin have been impacted by mining, most of the water is pumped to supply the river"	"There is an agreement with the Association of the Andes of Cajamarca (ALAC), and students of the last cycles of civil engineering of the Private University of the North (UPN). "	"seek to update the inventories to be able to give a good service and see the problems of the channels."
23		" is not reported in time, the results are pronounced after almost three months. Everything that is there is explained to people, but it is almost not understood."	"Unfortunately there is no data, a result of how the river was before."	"The Municipality needs to implement more Ordinances that take into account the care and maintenance of the rivers. They wash the carts and the oil stays in the river, and then that water enters the irrigation canals."
25	Regarding the management of water resources "The role is indirect, because territorial planning is a process for determining the best use, or the best occupation of the territory. Determining the potentialities and limitations that the territory has. Then an aspect that was given in the previous step to the ecological and economic zoning was, for example, the determination of the areas of water p…	"The fact that there is an informal seller implies that there is a mess. People who throw garbage into the street into the river, their waste, drains, this happens mostly in the urban area"		"Effective order is needed at all levels. Don't be so informal. In Cajamarca and throughout Peru the challenge is to leave informality and move to formality. The fact that there is an informal seller implies that there is a mess. People who throw garbage into the street into the river, their waste, drains, this happens mostly in the urban area"
25	Regarding the execution of projects, "We do not, none. It is not within our competence. What we are carrying out is the territorial ordering of Cajamarca, but this is a study at the macro level with a scale of 100 thousand so the Mashcon basin, which is a micro level, we do not see that detail."	"since the water supply is currently being greatly boosted by the use of wells. This for example the municipality of the Baños del Inca has quite a few water wells and presents them as something very good of the management. However, I start to worry about it because we don't quite know what the groundwater availability is."	"It is related to improving water consumption and also making visible the problems that exist. Have a good knowledge of how our water sources are"	"We must improve the knowledge of where water comes from and what problems we have with water and how we contribute to solving problems with respect to water"
25	“The role is indirect, because territorial planning is a process for determining the best use, or the best occupation of the territory….for example, the determination of areas of water potential for Cajamarca”…” a total of 63 members who participate there in addition to the regional government and its instances of representatives of producers, representatives of scientific organizations such as u…	"in the vicinity of the mine the groundwater is descending, and this explains the reason for the dry seasons. The people of the surroundings begin to protest that their springs have already dried up or gone down a lot and claim the company. It has been seen every year that this is happening, and I find an explanation in the drainage of groundwater and the water that infiltrates"	Rural management important because: "because the water we consume here in the city of Cajamarca is regulated in the basins in which we are, it is supplied by the rio grande basin and the ronquillo basin. And the challenge there is to maintain this source of water suitable for consumption, bone of good quality and also with the right amount."
25			"There is another cultural valuation that is mainly given by peasant communities. The value, this aspect the people of the countryside see it in that water is life"	"Now I'm a little worried. If there are no changes in legislation, there are no changes in lifestyles, in the economic model that is managed in Peru in general. If these aspects are not messed up, we will have water supply problems. We're going to be competing between mining sectors, farmers. The respective ones you see are not so good"
25		"Water regulations, specifically water resources laws, do not specify anything about groundwater drainage. Nowhere do you find what limits you must have to obtain this groundwater. This drainage is being treated as well as the drainage of wastewater. Suddenly, groundwater acquires the character of wastewater"	"So there is still a lot to analyze here and have an accurate data to tell you: look at climate change means that in Cajamarca we have an increase or a deficit of available cubic meters of water. We cannot reach such a value." "We have an increase, if I remember correctly, of half a degree in 20 years on average. Interestingly, there have also been increases in rainfall recorded in the seasons in…	"Why not go back to the schemes that existed before? In the electronics industry, before there was a system by which if your electronic equipment failed you could buy the spare part. Let's say resistors, capacitors, transistors, integrated circuit, which I know. And it was a small piece. Now the rule is that if a part fails you change the whole equipment."
25		"With regard to lifestyles, the economic model and consumerism in which we live means that there is a demand for mineral. In Cajamarca we are with this problem of mining and it makes people, for example, this pending the appearance of the new cell phone, and from year to year I change cell phone, or equipment, or television, and obviously we need more materials for this. We make more and more con…	"Territorial planning is a process for determining the best use, or the best occupation of the territory. Determining the potentialities and limitations that the territory has. Then an aspect that was given in the previous step to the ecological and economic zoning was, for example, the determination of the areas of water potential for Cajamarca"
